# Supplementary material for: Co-trimoxazole versus azithromycin for the treatment of undifferentiated febrile illness in Nepal: study protocol for a randomized controlled trial
Source: Trials. 2017 Oct 2;18:450. doi: 10.1186/s13063-017-2199-6 (PMC5625657; doi:10.1186/s13063-017-2199-6)
Supplement: Supplementary file 1 — Drug-dosing table. Calculation of drug dose according to the patients’ weight in each arm. (XLSX 21 kb) [file 13063_2017_2199_MOESM1_ESM.xlsx]

## Sheet: Sheet 1
	Azithromycin arm													Cotrimoxazole arm
			Odd number dose in Azithro arm				Even number dose in Azithro arm										Odd/even number dose in Cotrim arm
Weight in kg	Dose Azithromycin (mg/kg/day)	Daily Total Azithromycin	800 mg tablet	400 mg tablet	200 mg tablet	100 mg tablet	Placebo 1 tab	Placebo 2 tab	Placebo 3 tab	Placebo 4 tab	actual dose of azithro/day	actual dose of azithro/kg/day		Dose Cotrim (T:S=1:5) (mg/kg/day)	Daily Total Cotrim	Cotrim per dose	1200 mg tab	600 mg tab	300 mg tab	150 mg tab	actual dose of cotrim/day	actual dose of cotrim/kg/day
10	20	200	0	0	1	0	0	0	1	0	200	20		60	600	300	0	0	1	0	600	60
11	20	220	0	0	1	0	0	0	1	0	200	18.1818		60	660	330	0	0	1	0	600	54.5455
12	20	240	0	0	1	0	0	0	1	0	200	16.6667		60	720	360	0	0	1	0	600	50
13	20	260	0	0	1	1	0	0	1	1	300	23.0769		60	780	390	0	0	1	1	900	69.2308
14	20	280	0	0	1	1	0	0	1	1	300	21.4286		60	840	420	0	0	1	1	900	64.2857
15	20	300	0	0	1	1	0	0	1	1	300	20		60	900	450	0	0	1	1	900	60
16	20	320	0	0	1	1	0	0	1	1	300	18.75		60	960	480	0	0	1	1	900	56.25
17	20	340	0	0	1	1	0	0	1	1	300	17.6471		60	1020	510	0	0	1	1	900	52.9412
18	20	360	0	1	0	0	0	1	0	0	400	22.2222		60	1080	540	0	1	0	0	1200	66.6667
19	20	380	0	1	0	0	0	1	0	0	400	21.0526		60	1140	570	0	1	0	0	1200	63.1579
20	20	400	0	1	0	0	0	1	0	0	400	20		60	1200	600	0	1	0	0	1200	60
21	20	420	0	1	0	0	0	1	0	0	400	19.0476		60	1260	630	0	1	0	0	1200	57.1429
22	20	440	0	1	0	0	0	1	0	0	400	18.1818		60	1320	660	0	1	0	0	1200	54.5455
23	20	460	0	1	0	1	0	1	0	1	500	21.7391		60	1380	690	0	1	0	1	1500	65.2174
24	20	480	0	1	0	1	0	1	0	1	500	20.8333		60	1440	720	0	1	0	1	1500	62.5
25	20	500	0	1	0	1	0	1	0	1	500	20		60	1500	750	0	1	0	1	1500	60
26	20	520	0	1	0	1	0	1	0	1	500	19.2308		60	1560	780	0	1	0	1	1500	57.6923
27	20	540	0	1	0	1	0	1	0	1	500	18.5185		60	1620	810	0	1	0	1	1500	55.5556
28	20	560	0	1	1	0	0	1	1	0	600	21.4286		60	1680	840	0	1	1	0	1800	64.2857
29	20	580	0	1	1	0	0	1	1	0	600	20.6897		60	1740	870	0	1	1	0	1800	62.069
30	20	600	0	1	1	0	0	1	1	0	600	20		60	1800	900	0	1	1	0	1800	60
31	20	620	0	1	1	0	0	1	1	0	600	19.3548		60	1860	930	0	1	1	0	1800	58.0645
32	20	640	0	1	1	0	0	1	1	0	600	18.75		60	1920	960	0	1	1	0	1800	56.25
33	20	660	0	1	1	1	0	1	1	1	700	21.2121		60	1980	990	0	1	1	1	2100	63.6364
34	20	680	0	1	1	1	0	1	1	1	700	20.5882		60	2040	1020	0	1	1	1	2100	61.7647
35	20	700	0	1	1	1	0	1	1	1	700	20		60	2100	1050	0	1	1	1	2100	60
36	20	720	0	1	1	1	0	1	1	1	700	19.4444		60	2160	1080	0	1	1	1	2100	58.3333
37	20	740	0	1	1	1	0	1	1	1	700	18.9189		60	2220	1110	0	1	1	1	2100	56.7568
38	20	760	1	0	0	0	1	0	0	0	800	21.0526		60	2280	1140	1	0	0	0	2400	63.1579
39	20	780	1	0	0	0	1	0	0	0	800	20.5128		60	2340	1170	1	0	0	0	2400	61.5385
40	20	800	1	0	0	0	1	0	0	0	800	20		60	2400	1200	1	0	0	0	2400	60
41	20	820	1	0	0	0	1	0	0	0	800	19.5122		60	2460	1230	1	0	0	0	2400	58.5366
42	20	840	1	0	0	0	1	0	0	0	800	19.0476		60	2520	1260	1	0	0	0	2400	57.1429
43	20	860	1	0	0	1	1	0	0	1	900	20.9302		60	2580	1290	1	0	0	1	2700	62.7907
44	20	880	1	0	0	1	1	0	0	1	900	20.4545		60	2640	1320	1	0	0	1	2700	61.3636
45	20	900	1	0	0	1	1	0	0	1	900	20		60	2700	1350	1	0	0	1	2700	60
46	20	920	1	0	0	1	1	0	0	1	900	19.5652		60	2760	1380	1	0	0	1	2700	58.6957
47	20	940	1	0	0	1	1	0	0	1	900	19.1489		60	2820	1410	1	0	0	1	2700	57.4468
48	20	960	1	0	1	0	1	0	1	0	1000	20.8333		60	2880	1440	1	0	1	0	3000	62.5
49	20	980	1	0	1	0	1	0	1	0	1000	20.4082		60	2940	1470	1	0	1	0	3000	61.2245
50	20	1000	1	0	1	0	1	0	1	0	1000	20		60	3000	1500	1	0	1	0	3000	60
51	20	1020	1	0	1	0	1	0	1	0	1000	19.6078		60	3060	1530	1	0	1	0	3000	58.8235
52	20	1040	1	0	1	0	1	0	1	0	1000	19.2308		60	3120	1560	1	0	1	0	3000	57.6923
53	20	1060	1	0	1	0	1	0	1	0	1000	18.8679		60	3180	1590	1	0	1	0	3000	56.6038
54	20	1080	1	0	1	0	1	0	1	0	1000	18.5185		60	3240	1620	1	0	1	0	3000	55.5556
55	20	1100	1	0	1	0	1	0	1	0	1000	18.1818		60	3300	1650	1	0	1	0	3000	54.5455
56	20	1120	1	0	1	0	1	0	1	0	1000	17.8571		60	3360	1680	1	0	1	0	3000	53.5714
57	20	1140	1	0	1	0	1	0	1	0	1000	17.5439		60	3420	1710	1	0	1	0	3000	52.6316
58	20	1160	1	0	1	0	1	0	1	0	1000	17.2414		60	3480	1740	1	0	1	0	3000	51.7241
59	20	1180	1	0	1	0	1	0	1	0	1000	16.9492		60	3540	1770	1	0	1	0	3000	50.8475
60	20	1200	1	0	1	0	1	0	1	0	1000	16.6667		60	3600	1800	1	0	1	0	3000	50
61	20	1220	1	0	1	0	1	0	1	0	1000	16.3934		60	3660	1830	1	0	1	0	3000	49.1803
62	20	1240	1	0	1	0	1	0	1	0	1000	16.129		60	3720	1860	1	0	1	0	3000	48.3871
63	20	1260	1	0	1	0	1	0	1	0	1000	15.873		60	3780	1890	1	0	1	0	3000	47.619
64	20	1280	1	0	1	0	1	0	1	0	1000	15.625		60	3840	1920	1	0	1	0	3000	46.875
65	20	1300	1	0	1	0	1	0	1	0	1000	15.3846		60	3900	1950	1	0	1	0	3000	46.1538
66	20	1320	1	0	1	0	1	0	1	0	1000	15.1515		60	3960	1980	1	0	1	0	3000	45.4545
67	20	1340	1	0	1	0	1	0	1	0	1000	14.9254		60	4020	2010	1	0	1	0	3000	44.7761
68	20	1360	1	0	1	0	1	0	1	0	1000	14.7059		60	4080	2040	1	0	1	0	3000	44.1176
69	20	1380	1	0	1	0	1	0	1	0	1000	14.4928		60	4140	2070	1	0	1	0	3000	43.4783
70	20	1400	1	0	1	0	1	0	1	0	1000	14.2857		60	4200	2100	1	0	1	0	3000	42.8571
71	20	1420	1	0	1	0	1	0	1	0	1000	14.0845		60	4260	2130	1	0	1	0	3000	42.2535
72	20	1440	1	0	1	0	1	0	1	0	1000	13.8889		60	4320	2160	1	0	1	0	3000	41.6667
73	20	1460	1	0	1	0	1	0	1	0	1000	13.6986		60	4380	2190	1	0	1	0	3000	41.0959
74	20	1480	1	0	1	0	1	0	1	0	1000	13.5135		60	4440	2220	1	0	1	0	3000	40.5405
75	20	1500	1	0	1	0	1	0	1	0	1000	13.3333		60	4500	2250	1	0	1	0	3000	40
76	20	1520	1	0	1	0	1	0	1	0	1000	13.1579		60	4560	2280	1	0	1	0	3000	39.4737
77	20	1540	1	0	1	0	1	0	1	0	1000	12.987		60	4620	2310	1	0	1	0	3000	38.961
78	20	1560	1	0	1	0	1	0	1	0	1000	12.8205		60	4680	2340	1	0	1	0	3000	38.4615
79	20	1580	1	0	1	0	1	0	1	0	1000	12.6582		60	4740	2370	1	0	1	0	3000	37.9747
80	20	1600	1	0	1	0	1	0	1	0	1000	12.5		60	4800	2400	1	0	1	0	3000	37.5
81	20	1620	1	0	1	0	1	0	1	0	1000	12.3457		60	4860	2430	1	0	1	0	3000	37.037
82	20	1640	1	0	1	0	1	0	1	0	1000	12.1951		60	4920	2460	1	0	1	0	3000	36.5854
83	20	1660	1	0	1	0	1	0	1	0	1000	12.0482		60	4980	2490	1	0	1	0	3000	36.1446
84	20	1680	1	0	1	0	1	0	1	0	1000	11.9048		60	5040	2520	1	0	1	0	3000	35.7143
85	20	1700	1	0	1	0	1	0	1	0	1000	11.7647		60	5100	2550	1	0	1	0	3000	35.2941
86	20	1720	1	0	1	0	1	0	1	0	1000	11.6279		60	5160	2580	1	0	1	0	3000	34.8837
87	20	1740	1	0	1	0	1	0	1	0	1000	11.4943		60	5220	2610	1	0	1	0	3000	34.4828
88	20	1760	1	0	1	0	1	0	1	0	1000	11.3636		60	5280	2640	1	0	1	0	3000	34.0909
89	20	1780	1	0	1	0	1	0	1	0	1000	11.236		60	5340	2670	1	0	1	0	3000	33.7079
90	20	1800	1	0	1	0	1	0	1	0	1000	11.1111		60	5400	2700	1	0	1	0	3000	33.3333
91	20	1820	1	0	1	0	1	0	1	0	1000	10.989		60	5460	2730	1	0	1	0	3000	32.967
92	20	1840	1	0	1	0	1	0	1	0	1000	10.8696		60	5520	2760	1	0	1	0	3000	32.6087
93	20	1860	1	0	1	0	1	0	1	0	1000	10.7527		60	5580	2790	1	0	1	0	3000	32.2581
94	20	1880	1	0	1	0	1	0	1	0	1000	10.6383		60	5640	2820	1	0	1	0	3000	31.9149
95	20	1900	1	0	1	0	1	0	1	0	1000	10.5263		60	5700	2850	1	0	1	0	3000	31.5789
96	20	1920	1	0	1	0	1	0	1	0	1000	10.4167		60	5760	2880	1	0	1	0	3000	31.25
97	20	1940	1	0	1	0	1	0	1	0	1000	10.3093		60	5820	2910	1	0	1	0	3000	30.9278
98	20	1960	1	0	1	0	1	0	1	0	1000	10.2041		60	5880	2940	1	0	1	0	3000	30.6122
99	20	1980	1	0	1	0	1	0	1	0	1000	10.101		60	5940	2970	1	0	1	0	3000	30.303
100	20	2000	1	0	1	0	1	0	1	0	1000	10		60	6000	3000	1	0	1	0	3000	30
