# Supplementary material for: Co-trimoxazole versus azithromycin for the treatment of undifferentiated febrile illness in Nepal: study protocol for a randomized controlled trial
Source: Trials. 2017 Oct 2;18:450. doi: 10.1186/s13063-017-2199-6 (PMC5625657; doi:10.1186/s13063-017-2199-6)
Supplement: Supplementary file 2 — Simplified drug-dosing table. A simplified drug-dosing table derived from a drug-dosing table which explains the number of tablets required for each kilogram weight of the patient irrespective of the treatment arm. (XLSX 9 kb) [file 13063_2017_2199_MOESM2_ESM.xlsx]

## Sheet: Sheet 1
	Number of Tablets per Dose
Weight in kg	Tab 1	Tab 2	Tab 3	Tab 4
10	0	0	1	0
11	0	0	1	0
12	0	0	1	0
13	0	0	1	1
14	0	0	1	1						Tab 1	Tab 2	Tab 3	Tab 4
15	0	0	1	1						Placebo tab1	Placebo tab2	Placebo tab3	Placebo tab4
16	0	0	1	1						Azithromycin 800	Azithromycin 400	Azithromycin 200	Azithromycin 100
17	0	0	1	1						Cotrimoxazole 1200	Cotrimoxazole 600	Cotrimoxazole 300	Cotrimoxazole 150
18	0	1	0	0
19	0	1	0	0
20	0	1	0	0
21	0	1	0	0
22	0	1	0	0
23	0	1	0	1
24	0	1	0	1
25	0	1	0	1
26	0	1	0	1
27	0	1	0	1
28	0	1	1	0
29	0	1	1	0
30	0	1	1	0
31	0	1	1	0
32	0	1	1	0
33	0	1	1	1
34	0	1	1	1
35	0	1	1	1
36	0	1	1	1
37	0	1	1	1
38	1	0	0	0
39	1	0	0	0
40	1	0	0	0
41	1	0	0	0
42	1	0	0	0
43	1	0	0	1
44	1	0	0	1
45	1	0	0	1
46	1	0	0	1
47	1	0	0	1
48	1	0	1	0
49	1	0	1	0
50	1	0	1	0
51	1	0	1	0
52	1	0	1	0
53	1	0	1	0
54	1	0	1	0
55	1	0	1	0
56	1	0	1	0
57	1	0	1	0
58	1	0	1	0
59	1	0	1	0
60	1	0	1	0
61	1	0	1	0
62	1	0	1	0
63	1	0	1	0
64	1	0	1	0
65	1	0	1	0
66	1	0	1	0
67	1	0	1	0
68	1	0	1	0
69	1	0	1	0
70	1	0	1	0
71	1	0	1	0
72	1	0	1	0
73	1	0	1	0
74	1	0	1	0
75	1	0	1	0
76	1	0	1	0
77	1	0	1	0
78	1	0	1	0
79	1	0	1	0
80	1	0	1	0
81	1	0	1	0
82	1	0	1	0
83	1	0	1	0
84	1	0	1	0
85	1	0	1	0
86	1	0	1	0
87	1	0	1	0
88	1	0	1	0
89	1	0	1	0
90	1	0	1	0
91	1	0	1	0
92	1	0	1	0
93	1	0	1	0
94	1	0	1	0
95	1	0	1	0
96	1	0	1	0
97	1	0	1	0
98	1	0	1	0
99	1	0	1	0
100	1	0	1	0
